# Supplementary material for: SpuA-Mediated Glycogen Metabolism Modulates Acid Stress Adaptation via Formic Acid and Amino Acid Utilization in Streptococcus pneumoniae
Source: Microorganisms. 2025 Oct 21;13(10):2409. doi: 10.3390/microorganisms13102409 (PMC12565764; doi:10.3390/microorganisms13102409)
Supplement: Supplementary file 1 [file microorganisms-13-02409-s001.zip]

Archive with 1 entries (1 files):
- microorganisms-3926645-supplementary.pdf
